# Supplementary material for: Preparation of Boron/Sulfur-Codoped Porous Carbon Derived from Biological Wastes and Its Application in a Supercapacitor
Source: Nanomaterials (Basel). 2022 Apr 1;12(7):1182. doi: 10.3390/nano12071182 (PMC9000563; doi:10.3390/nano12071182)
Supplement: Supplementary file 1 [file nanomaterials-12-01182-s001.zip]

Archive with 1 entries (1 files):
- nanomaterials-1642079-supplementary.pdf
